# Supplementary material for: The oocyte zinc transporter Slc39a10/Zip10 is a regulator of zinc sparks during fertilization in mice
Source: eLife. 2025 Dec 11;14:RP106616. doi: 10.7554/eLife.106616 (PMC12698087; doi:10.7554/eLife.106616)
Supplement: Figure 2—figure supplement 1—source data 1. [file elife-106616-fig2-figsupp1-data1.zip]

Archive with 1 entries (1 files):
- Figure 2figure supplement 1_ Source Data 1.pdf
