# Supplementary material for: The oocyte zinc transporter Slc39a10/Zip10 is a regulator of zinc sparks during fertilization in mice
Source: eLife. 2025 Dec 11;14:RP106616. doi: 10.7554/eLife.106616 (PMC12698087; doi:10.7554/eLife.106616)
Supplement: Figure 2—figure supplement 1—source data 2. [file elife-106616-fig2-figsupp1-data2.zip]

Archive with 16 entries (15 files):
- Figure 2-figure supplement 1_Source data 2/
- __MACOSX/._Figure 2-figure supplement 1_Source data 2
- Figure 2-figure supplement 1_Source data 2/.DS_Store
- __MACOSX/Figure 2-figure supplement 1_Source data 2/._.DS_Store
- Figure 2-figure supplement 1_Source data 2/ZIP6, ZIP10 and b-actin_WB_20241015_1134_3.tif
- __MACOSX/Figure 2-figure supplement 1_Source data 2/._ZIP6, ZIP10 and b-actin_WB_20241015_1134_3.tif
- Figure 2-figure supplement 1_Source data 2/Slc39a6flox Null_Genotyping_IMG_3057.jpeg
- __MACOSX/Figure 2-figure supplement 1_Source data 2/._Slc39a6flox Null_Genotyping_IMG_3057.jpeg
- Figure 2-figure supplement 1_Source data 2/Slc39a10flox Null_Genotyping_IMG_5156.jpeg
- __MACOSX/Figure 2-figure supplement 1_Source data 2/._Slc39a10flox Null_Genotyping_IMG_5156.jpeg
- Figure 2-figure supplement 1_Source data 2/Slc39a10flox_Genotyping_IMG_3857.jpeg
- __MACOSX/Figure 2-figure supplement 1_Source data 2/._Slc39a10flox_Genotyping_IMG_3857.jpeg
- Figure 2-figure supplement 1_Source data 2/Slc39a6flox_Genotyping_IMG_3059.jpeg
- __MACOSX/Figure 2-figure supplement 1_Source data 2/._Slc39a6flox_Genotyping_IMG_3059.jpeg
- Figure 2-figure supplement 1_Source data 2/Gdf9iCre_Genotyping_IMG_5134.jpeg
- __MACOSX/Figure 2-figure supplement 1_Source data 2/._Gdf9iCre_Genotyping_IMG_5134.jpeg
