# Supplementary material for: The oocyte zinc transporter Slc39a10/Zip10 is a regulator of zinc sparks during fertilization in mice
Source: eLife. 2025 Dec 11;14:RP106616. doi: 10.7554/eLife.106616 (PMC12698087; doi:10.7554/eLife.106616)
Supplement: Figure 4—source data 2. [file elife-106616-fig4-data2.zip]

Archive with 8 entries (7 files):
- Figure 4_Source Data 2/
- __MACOSX/._Figure 4_Source Data 2
- Figure 4_Source Data 2/.DS_Store
- __MACOSX/Figure 4_Source Data 2/._.DS_Store
- Figure 4_Source Data 2/ZP2 WB_20230328_1450_20.tif
- __MACOSX/Figure 4_Source Data 2/._ZP2 WB_20230328_1450_20.tif
- Figure 4_Source Data 2/╬▓-actin WB_20230328_1515.tif
- __MACOSX/Figure 4_Source Data 2/._╬▓-actin WB_20230328_1515.tif
